# Supplementary material for: Endogenous VIP VPAC1 Receptor Activation Modulates Hippocampal Theta Burst Induced LTP: Transduction Pathways and GABAergic Mechanisms
Source: Biology (Basel). 2022 Apr 20;11(5):627. doi: 10.3390/biology11050627 (PMC9138116; doi:10.3390/biology11050627)
Supplement: Supplementary file 1 [file biology-11-00627-s001.zip]

Archive with 1 entries (1 files):
- Supplementaryfiles1-3-Caulino-Rocha2022BiologyWB.pdf
